# Supplementary material for: Rabies Vaccination and Public Health Insights in the Extended Arabian Gulf and Saudi Arabia: A Systematic Scoping Review
Source: Diseases. 2025 Apr 21;13(4):124. doi: 10.3390/diseases13040124 (PMC12025472; doi:10.3390/diseases13040124)
Supplement: Supplementary file 1 [file diseases-13-00124-s001.zip]

Archive with 2 entries (2 files):
- Supplementary File S1. PRISMA_2020_checklist.docx
- Supplementary File S2.docx
